# Supplementary material for: Does cyclic water stress damage wheat yield more than a single stress?
Source: PLoS One. 2018 Apr 9;13(4):e0195535. doi: 10.1371/journal.pone.0195535 (PMC5891001; doi:10.1371/journal.pone.0195535)
Supplement: S1 Table — (XLSX) [file pone.0195535.s001.xlsx]

## Sheet: Fig.1A
Days of treatments	Severe drought	Mild drought	Control
0	45.3	62.2	76.3
1	43.2	61.8	78.7
2	43.8	60.4	78
3	42.2	59.3	80.2
4	44.1	57.7	79.7
5	42	59.3	76.4
6	41.6	59.4	78.4
7	41.5	61.6	78.8
8	41.5	61.6	78.8
9	41.2	58.8	79.6
10	40.2	57.9	76.9
11	39.9	57.4	78.7
12	77	76	78
13	65.1	65.5	66.1
14	57.2	57.8	58.3
15	52.8	51.3	52.1
16	47.3	46.8	47.3
17	43.2	42.1	44.3
18	39.2	58.4	75.2
19	41.1	60.1	81.3
20	40.4	61.6	81.5
21	40.4	61.6	81.5
22	42.7	59.3	80.7
23	43.4	63.6	81.3
24	42.3	62	80.1
25	43.9	61.9	80.9
26	44	63.8	80.1
27	38.4	57.7	76.1
28	38.6	58.1	77
29	38.6	58.1	77

## Sheet: Fig.1B
Days of treatments	Control	Mild Waterlogging	Severe Waterlogging
0	74.1	90.9	100
1	74.1	88	100
2	74.1	88	100
3	75.6	89.8	100
4	74	90.9	100
5	72.2	89.3	100
6	78.8	92.7	100
7	78.8	92.7	100
8	78.5	91.2	100
9	78.5	91.2	100
10	74.3	88.6	100
11	75.3	90.5	100
12	75.3	90.5	100
13	74	88.3	95.6
14	73	85.3	91.3
15	73	80.3	88.3
16	75.8	76.4	82.6
17	74.9	75.6	82.3
18	73.1	74	79.2
19	72.3	72	76.2
20	74	75	75.4
21	75	74	75.4
22	76	76	75.4
23	74	75	75.4
24	73.9	88	100
25	71.9	88	100
26	75.8	89.3	100
27	74.1	87.9	100
28	74.1	87.9	100
29	72.8	87.7	100
30	76.1	88	100
31	73.9	91	100
32	71.1	87.5	100
33	72.3	87.6	100
34	72.3	87.6	100
35	71.6	87.4	100

## Sheet: Fig.1C
Days of treatments	Mild Drought	Control	Mild Waterlogging
0	59	74.1	90.9
1	60.5	74.1	88
2	60.5	74.1	88
3	61.7	75.6	89.8
4	58.6	74	90.9
5	61	72.2	89.3
6	62.2	78.8	92.7
7	63.2	78.8	92.7
8	64	78.5	91.2
9	61	78.5	91.2
10	60.8	74.3	88.6
11	59.3	75.3	90.5
12	59.3	75.3	90.5
13	75	74	88.3
14	74	73	85.3
15	73	73	80.3
16	76	75.8	76.4
17	75	74.9	75.6
18	74.3	73.1	74
19	73	72.3	72
20	72	74	75
21	70.3	75	74
22	66.5	76	76
23	63.2	74	75
24	60.2	73.9	88
25	58.1	71.9	88
26	60.1	75.8	89.3
27	60.9	74.1	87.9
28	60.9	74.1	87.9
29	57.8	72.8	87.7
30	58.5	76.1	88
31	57.4	73.9	91
32	59.7	71.1	87.5
33	59	72.3	87.6
34	59	72.3	87.6
35	56.2	71.6	87.4
